# Supplementary material for: Identification of YABBY Transcription Factors and Their Function in ABA and Salinity Response in Nelumbo nucifera
Source: Plants (Basel). 2023 Jan 13;12(2):380. doi: 10.3390/plants12020380 (PMC9866709; doi:10.3390/plants12020380)
Supplement: Supplementary file 1 [file plants-12-00380-s001.zip]

Archive with 2 entries (2 files):
- Table S1 The primers in this study.xlsx
- Figure S1.tif
