# Supplementary material for: Identification of YABBY Transcription Factors and Their Function in ABA and Salinity Response in Nelumbo nucifera
Source: Plants (Basel). 2023 Jan 13;12(2):380. doi: 10.3390/plants12020380 (PMC9866709; doi:10.3390/plants12020380)
Supplement: Supplementary file 1 [file plants-12-00380-s001.zip › Table S1 The primers in this study.xlsx]

## Sheet: Sheet1
The primers used for qRT-PCR
Name	Primer sequence	Name	Primer sequence	PCR products
NnTUA-F	ACCGCCTCGTCTCTCTTTGG	NnTUA-R	CGACCTGAATCCCCGCTTGT	174
NnYABBY1-F	TCGACGTCGCATCTGAACAT	NnYABBY1-R	ACTGGTGCTTGGAACGCTAA	188
NnYABBY2-F	AGGATCGTAAATCGCCCACC	NnYABBY2-R	TGCCCAATTTTTGGCTGCTG	147
NnYABBY3-F	TGCCAATAGCGAGCAAAGGA	NnYABBY3-R	TGCTTCCCTGTGGCTGATTT	130
NnYABBY4-F	CAACGCATCAAAGCCGGAAA	NnYABBY4-R	GCGGAAGCGAAAATCCCATC	128
NnYABBY5-F	AGATCCAACGCATCAAGGCA	NnYABBY5-R	GCGGAAGCGAAGAAACCATC	139
NnYABBY6-F	GTCACTGTTAGATGCGGCCA	NnYABBY6-R	CGTCATTGTCGGAGGAGACC	132
NnYABBY7-F	TGCAACACAGTTCTAGCGGT	NnYABBY7-R	CTGATCCAGACGTTGGCCTT	115
NnYABBY8-F	AACACTGTTCTAGCGGTGGG	NnYABBY8-R	TGATCCATACGTTGGCCTGG	133
NnYABBY9-F	ACCCCGAATGCTTCCCATAC	NnYABBY9-R	GGCTTCCCTGTGGCTAATGT	116
The primers used for PCR
Name	Primer sequence	Name	Primer sequence
NnYABBY1-F	ATGTCCTCCTCCTCTGCTTTTTC	NnYABBY1-R	TTAGTAAGGGGAAACGCCCAC
NnYABBY2-F	ATGTCGACCTGCATCGATGTT	NnYABBY2-R	TTATTTGTTGAACATCGCCTCCT
NnYABBY3-F	ATGTCACTCGACGTCGCATCT	NnYABBY3-R	TTAGTAGAACCCTTGAGTCTTTTTCG
NnYABBY4-F	GTCCCACTTCAAACTTATCCCCT	NnYABBY4-R	CTATATACGTTTTACAACATATGGAACTTTT
NnYABBY5-F	ATGTCTGCTGCATGCAATCATC	NnYABBY5-R	TTATAGTGTTATCACCTCATCAGAAGCA
NnYABBY6-F	ATGGATTACGTCCCTTCGTCG	NnYABBY6-R	CTATCTCTTGTGCTCGGTGGACT
NnYABBY7-F	ATGTCACTCGACGTCGCGTC	NnYABBY7-R	CTAGTAGAATCCTTGAGTCTTTTTCGG
NnYABBY8-F	ATGTCTATGTCGACCTGCATCAAT	NnYABBY8-R	TCATTTGTTCAATATCGCTGCTG
NnYABBY9-F	ATGTCCTCGTCCTCTGCTTTTTC	NnYABBY9-R	TTAGTAAGGAGACACGCCCACG
The primers used for Subcellular localization
Name	Primer sequence	Name	Primer sequence
NnYABBY4-1300-F	gcccttgctcaccatgtcgacGTCCCACTTCAAACTTATCCCCT	NnYABBY4-1300-R	ggtacccggggatcctctagaCTATATACGTTTTACAACATATGGAACTTTT
NnYABBY5-1300-F	gcccttgctcaccatgtcgacATGTCTGCTGCATGCAATCATC	NnYABBY5-1300-R	ggtacccggggatcctctagaTTATAGTGTTATCACCTCATCAGAAGCA
NnYABBY6-1300-F	gcccttgctcaccatgtcgacATGGATTACGTCCCTTCGTCG	NnYABBY6-1300-R	ggtacccggggatcctctagaCTATCTCTTGTGCTCGGTGGACT
The primers used in self-activation analysis
Name	Primer sequence	Name	Primer sequence
NnYABBY4-BD-F	aggccgaattcccggggatccGTCCCACTTCAAACTTATCCCCT	NnYABBY4-BD-R	atgcggccgctgcaggtcgacCTATATACGTTTTACAACATATGGAACTTTT
NnYABBY5-BD-F	aggccgaattcccggggatccATGTCTGCTGCATGCAATCATC	NnYABBY5-BD-R	atgcggccgctgcaggtcgacTTATAGTGTTATCACCTCATCAGAAGCA
NnYABBY6-BD-F	aggccgaattcccggggatccATGGATTACGTCCCTTCGTCG	NnYABBY6-BD-R	atgcggccgctgcaggtcgacCTATCTCTTGTGCTCGGTGGACT
